# Supplementary material for: Economic Evaluation of Proactive PTSI Mitigation Programs for Public Safety Personnel and Frontline Healthcare Professionals: A Systematic Review and Meta-Analysis
Source: Int J Environ Res Public Health. 2025 May 21;22(5):809. doi: 10.3390/ijerph22050809 (PMC12110898; doi:10.3390/ijerph22050809)
Supplement: Supplementary file 1 [file ijerph-22-00809-s001.zip]

Archive with 1 entries (1 files):
- ijerph-3591298-supplementary.pdf
